# Supplementary material for: Analysis of 3800-year-old Yersinia pestis genomes suggests Bronze Age origin for bubonic plague
Source: Nat Commun. 2018 Jun 8;9:2234. doi: 10.1038/s41467-018-04550-9 (PMC5993720; doi:10.1038/s41467-018-04550-9)
Supplement: Supplementary file 4 — Supplementary Data 1 [file 41467_2018_4550_MOESM4_ESM.xlsx]

## Sheet: Supplementary Data 1
Supplementary Data 1: SNP table depicting all positions variant in RT5. The table includes all ancient genomes that were used for the analysis, as well as representatives of basal Y. pestis lineages 0.PE7, 0.PE2 and 0.PE4. SNPs unique to the RT5 isolate are highlighted in grey
Position	CO92 Chr. (Ref)	RT5 Capture	RT5 Shotgun	GEN72	RK1.001	Kunila2	Gyvakarai1	6Post	1343UnTal85	RISE505	RISE509	0.PE7b (620024)	0.PE2 (PEST-F)	0.PE4 (Microtus91001)	Justinian2148	London BD (8124/8291/11972)	Bolgar 2370	Ellwangen	OBS107	OBS110	OBS116	OBS124	OBS137
22702	C	T	N	N	N	N	T	T	T	T	N	T	T	T	.	.	.	N	.	.	.	N	.
22948	C	A	A	A	A	A	A	A	A	A	A	A	A	A	.	.	.	N	.	.	.	.	.
74539	C	T	T	T	T	T	T	T	T	T	T	T	T	T	T	T	T	T	T	T	T	T	T
119861	C	A	N	N	N	N	.	N	N	N	N	.	.	N	.	.	.	.	.	.	.	.	.
119863	A	T	N	N	N	N	.	.	.	N	N	.	.	N	.	.	.	.	.	.	.	.	.
126977	A	G	G	N	N	G	G	G	G	N	G	G	G	G	.	.	.	.	.	.	.	.	.
130643	G	A	A	A	A	A	N	A	A	A	A	A	A	A	A	A	A	A	A	A	A	A	A
155747	A	G	G	G	G	G	G	G	G	G	G	G	G	G	G	G	G	N	G	G	G	G	G
189227	C	T	T	T	T	T	T	T	T	T	T	T	T	T	T	.	.	.	.	.	.	.	.
190049	G	A	N	N	N	N	N	N	N	N	N	N	.	.	N	N	N	N	N	N	N	N	N
213082	T	C	C	C	N	N	C	C	C	C	C	C	C	C	.	.	.	.	.	.	.	.	.
213227	A	T	T	T	N	T	T	T	T	N	T	T	T	T	.	.	.	N	.	.	.	.	.
228268	T	G	G	G	G	G	G	G	G	G	G	G	G	.	G	.	.	.	.	.	.	.	.
285273	C	T	N	N	N	N	N	N	N	.	.	N	N	N	N	.	.	.	.	.	.	.	.
286528	T	A	A	A	A	A	A	A	A	A	A	A	A	A	A	A	A	N	A	A	A	A	A
325836	T	C	C	C	C	C	C	C	C	C	C	C	C	C	C	C	C	C	C	C	C	C	C
341720	A	G	G	G	G	G	G	G	G	G	G	G	G	G	G	.	.	.	.	.	.	.	.
373649	T	C	C	N	N	C	N	N	C	C	C	C	C	C	.	.	.	N	.	.	.	.	.
399533	C	A	A	N	N	A	A	A	A	A	A	A	A	A	A	.	.	.	.	.	.	N	.
434257	T	G	G	G	G	N	G	G	G	G	G	G	G	G	.	.	.	N	.	.	.	.	.
445431	T	C	C	C	C	C	C	C	C	C	C	C	C	C	.	.	.	.	.	.	.	.	.
445674	T	C	C	C	C	C	C	C	C	C	C	C	C	C	.	.	.	N	.	.	.	.	.
483293	T	C	C	C	N	C	C	C	C	C	C	C	C	C	.	.	.	.	N	.	.	.	.
488947	T	C	C	C	C	C	C	C	C	C	C	C	C	C	.	.	.	.	.	.	.	.	.
545488	T	C	C	C	C	C	C	C	C	C	C	C	C	C	C	C	C	C	C	C	C	C	C
547131	T	G	G	G	G	G	G	G	G	G	G	G	G	G	G	.	.	.	.	.	.	.	.
699494	A	G	G	G	G	G	N	G	G	G	G	G	G	G	G	G	.	G	G	G	G	G	G
699647	T	C	C	C	C	C	C	C	C	C	C	C	C	C	C	C	C	C	C	C	C	C	C
870232	C	T	T	T	T	T	T	T	T	T	T	T	T	T	.	.	.	.	.	.	.	.	.
877258	T	C	C	C	C	C	C	C	C	C	C	C	C	C	C	C	C	N	C	C	C	C	C
882354	A	C	C	C	C	N	C	C	C	C	C	C	C	C	.	.	.	N	.	.	.	.	.
915325	T	A	A	A	A	A	N	A	A	A	A	A	A	A	.	.	.	.	.	.	.	.	.
918790	C	T	N	T	N	T	T	T	T	N	T	T	T	T	T	.	.	N	.	.	.	.	.
983851	A	G	G	G	N	N	G	G	G	G	G	G	G	G	.	.	.	.	.	.	.	.	.
1017647	T	C	N	C	C	N	N	C	C	C	C	C	C	C	C	C	N	N	C	C	C	C	C
1025278	T	G	G	G	G	G	G	G	G	G	G	G	G	G	G	G	G	G	G	G	G	G	G
1051913	A	G	G	G	G	G	G	G	G	G	G	G	G	G	G	.	.	.	.	.	.	.	.
1098675	A	C	C	C	C	C	C	C	C	C	C	C	C	C	C	C	C	C	C	C	C	C	C
1102174	A	G	G	G	G	G	N	G	G	G	G	G	G	G	G	.	.	N	.	.	.	.	.
1178178	T	C	C	C	C	N	C	N	C	C	N	C	C	C	C	C	C	N	C	C	C	C	C
1178459	T	C	C	C	C	C	C	C	C	C	C	C	C	C	C	C	C	C	C	C	C	C	C
1251046	T	C	C	C	C	N	C	N	C	C	C	C	C	C	C	.	.	N	.	.	.	.	.
1263337	G	A	N	A	N	A	N	A	A	A	A	A	A	A	A	.	.	.	.	.	.	.	.
1272559	T	C	C	C	N	C	C	C	C	C	C	C	C	C	C	C	C	C	C	C	C	C	C
1285651	C	T	T	T	N	T	T	T	T	T	T	T	T	T	.	.	.	.	.	.	.	.	.
1306718	T	C	C	C	N	N	C	C	C	C	C	C	C	C	C	C	C	C	C	C	C	C	C
1332800	A	G	G	G	G	G	G	G	G	G	G	G	G	G	.	.	.	.	.	.	.	.	.
1339231	C	A	A	.	.	.	.	.	.	.	.	.	.	.	.	.	.	.	.	.	.	.	.
1374526	T	C	N	C	N	N	C	C	C	C	C	C	C	C	.	.	.	.	.	.	.	.	.
1385780	T	C	C	C	C	C	C	C	C	C	C	C	C	C	C	C	C	C	C	C	C	C	C
1388315	T	A	A	A	A	A	A	A	A	A	A	A	A	A	.	.	.	.	.	.	.	.	.
1440842	T	C	C	N	N	C	N	N	C	C	C	C	C	C	.	.	.	.	.	.	.	.	.
1446217	A	G	G	G	G	G	G	G	G	G	G	G	G	G	.	.	.	N	N	.	.	N	.
1450348	T	C	C	C	N	C	C	C	C	C	C	C	C	C	.	.	.	.	.	.	.	.	.
1487493	T	C	C	C	C	C	C	C	C	C	C	C	C	C	.	.	.	.	.	.	.	.	.
1512930	A	G	G	G	G	N	N	G	G	G	G	G	G	G	G	G	G	N	G	G	G	G	G
1540754	A	G	G	G	G	G	G	G	G	G	G	G	G	G	G	.	.	.	.	.	.	.	.
1546885	T	C	C	C	C	C	C	C	C	C	C	C	C	C	.	.	.	N	.	.	.	.	.
1547235	A	G	G	G	G	G	G	G	G	G	G	G	G	G	.	.	.	.	.	.	.	N	.
1548654	A	G	G	G	G	G	N	G	G	G	G	G	G	G	.	.	.	.	.	.	.	.	.
1599786	C	T	T	T	T	T	T	T	T	T	T	T	T	T	.	.	.	.	.	.	.	.	.
1705810	A	C	N	C	N	N	N	N	C	C	C	C	C	C	C	.	.	N	.	.	.	.	.
1735263	A	C	C	C	C	C	C	N	C	C	C	C	C	C	C	C	C	C	C	C	C	C	C
1749443	T	C	C	C	N	C	C	C	C	C	C	C	C	C	C	C	C	C	C	C	C	C	C
1804559	C	T	N	T	N	T	T	T	T	T	T	T	T	T	T	.	.	N	.	.	.	.	.
1808946	T	C	C	C	C	C	C	N	C	C	C	C	C	C	C	C	C	C	C	C	C	C	C
1831391	A	G	G	N	N	G	N	G	G	G	G	G	G	G	.	.	.	N	.	.	.	.	.
1859946	T	C	C	C	C	N	C	C	C	C	C	C	C	C	C	.	.	.	.	.	.	.	.
1861680	T	G	G	G	G	G	G	G	G	G	G	G	G	G	.	.	.	.	.	.	.	.	.
1871476	G	A	A	A	N	A	A	A	A	A	A	A	A	A	A	.	.	.	.	.	.	.	.
1875298	C	T	T	T	T	T	T	T	T	T	T	T	T	T	.	.	.	.	.	.	.	.	.
1932514	C	G	G	G	N	G	G	N	G	G	G	G	G	G	.	.	.	N	N	.	.	.	.
1956130	T	C	C	C	N	C	C	C	C	C	C	C	.	C	.	.	.	.	.	.	.	.	.
2012524	T	G	G	G	G	G	G	N	G	G	G	G	G	G	G	.	.	.	.	.	.	.	.
2022335	A	C	C	C	C	C	C	C	C	C	C	C	C	C	C	C	C	C	C	C	C	C	C
2077732	G	A	N	A	N	N	.	N	N	.	.	N	N	N	N	N	N	N	.	N	N	N	N
2098628	T	C	C	C	C	N	C	C	C	C	C	C	C	C	C	C	C	C	C	C	C	C	C
2262577	T	G	G	G	G	G	G	G	G	G	G	G	G	G	G	G	.	G	G	G	G	G	G
2277583	G	A	A	N	N	A	N	A	A	N	A	A	A	A	A	A	A	N	A	A	A	A	A
2278317	A	G	G	G	G	G	G	G	G	G	G	G	G	G	G	G	G	G	G	G	G	G	G
2281856	A	C	C	C	C	C	C	C	C	C	C	C	C	C	N	.	N	N	.	.	.	.	.
2300659	T	G	G	G	G	N	G	N	G	G	G	G	G	G	G	G	G	N	G	G	G	G	G
2356003	T	A	A	A	A	A	A	A	A	A	A	A	A	A	A	A	A	A	A	A	A	A	A
2431250	T	G	G	G	N	N	G	G	G	G	G	G	G	G	.	.	.	.	.	.	.	.	.
2476573	C	A	A	A	A	A	A	A	A	N	A	A	A	A	.	.	.	.	.	.	.	.	.
2508389	T	C	C	C	N	C	C	N	C	C	C	C	C	C	C	C	C	C	C	C	C	C	C
2575152	G	A	A	A	N	A	A	N	A	A	A	A	A	A	A	A	A	N	A	A	A	A	A
2655012	C	T	N	T	N	T	T	T	T	T	T	T	T	T	T	.	.	N	.	.	.	.	.
2656129	T	G	G	G	G	G	G	N	G	G	G	G	G	G	G	.	.	.	.	.	.	.	.
2684793	A	G	G	G	G	G	G	G	G	G	G	G	G	G	G	G	G	G	G	G	G	G	G
2721828	C	A	A	A	A	A	A	N	A	A	A	A	A	A	A	.	.	.	.	.	.	.	.
2732999	T	G	G	G	G	G	G	G	G	G	G	G	G	G	.	.	.	.	.	.	.	.	.
2739149	C	A	N	A	N	N	A	N	N	A	A	N	A	A	A	A	A	N	A	A	A	A	A
2744933	A	G	G	G	G	G	G	N	G	G	G	G	G	G	G	G	G	N	G	N	G	G	G
2773647	A	G	G	G	N	G	G	G	G	G	G	G	G	G	G	.	.	.	.	N	.	.	.
2797988	A	G	G	G	N	G	G	G	N	G	G	G	G	G	G	.	.	N	.	.	.	.	.
2812384	G	T	T	T	T	N	T	T	T	T	T	T	T	T	T	.	.	N	.	.	.	.	.
2829833	A	G	G	G	G	G	G	G	G	G	G	G	G	G	G	.	.	.	.	.	.	.	.
2836077	G	A	A	A	A	N	A	N	A	A	A	N	A	A	.	.	.	N	.	.	.	N	.
2903882	T	G	G	G	G	G	G	G	G	G	G	G	G	G	G	G	G	G	G	G	G	G	G
2934972	C	G	G	G	G	G	G	N	G	G	G	G	G	G	G	G	G	N	G	G	G	G	G
2936268	G	A	A	A	N	A	A	A	A	A	A	A	A	A	A	A	A	A	A	A	A	A	A
2942734	C	G	G	G	N	G	G	G	G	G	G	G	G	G	.	.	.	.	.	.	.	.	.
2943162	T	C	C	C	N	C	C	N	C	C	C	C	C	C	.	.	.	.	.	.	.	.	.
2950954	G	A	A	A	N	A	N	A	A	A	A	A	A	.	A	A	A	N	A	A	A	A	A
2958327	C	N	T	N	N	T	T	T	T	T	N	T	T	T	T	N	T	T	T	T	T	N	T
2959217	T	C	C	C	C	C	N	N	C	C	C	C	C	C	.	.	.	.	.	.	.	.	.
2961749	C	T	T	.	.	.	.	.	.	.	.	.	.	.	.	.	.	.	.	.	.	.	.
2995771	A	G	G	G	G	N	N	G	G	G	G	G	G	G	G	.	.	.	.	.	.	.	.
3002442	G	A	N	A	N	N	A	N	A	A	N	A	A	A	.	.	N	N	.	.	.	.	.
3025936	T	C	C	C	C	N	N	C	C	C	C	C	C	C	.	.	.	.	.	.	.	.	.
3085079	A	G	G	G	N	G	G	G	G	G	G	G	G	G	G	G	G	G	G	G	G	G	G
3096319	G	A	A	A	A	N	N	A	A	N	A	A	A	A	A	.	.	.	.	.	.	.	.
3145523	A	C	C	C	C	N	C	C	C	C	C	C	C	C	C	C	C	C	C	C	C	C	C
3190399	A	G	G	G	G	G	N	G	G	G	G	G	G	G	G	G	G	G	G	G	G	G	G
3210101	A	G	G	G	G	G	G	G	G	G	G	G	G	G	G	.	.	.	.	.	.	.	.
3223359	C	A	N	N	N	.	N	N	N	N	N	N	N	N	A	N	N	.	N	N	N	N	N
3244204	A	G	G	G	G	G	G	N	G	G	G	G	G	G	G	G	G	G	G	G	G	G	G
3253682	A	C	C	C	C	C	C	N	C	C	C	C	C	C	.	.	.	N	.	.	.	.	.
3267118	A	G	G	G	N	N	G	G	G	G	G	G	G	G	G	G	G	N	G	G	G	G	G
3286596	C	G	G	G	N	N	G	G	G	G	G	G	G	G	.	.	.	.	.	.	.	.	.
3318458	C	T	T	T	N	T	N	N	T	T	T	T	T	T	.	.	N	N	.	.	.	.	.
3323161	A	G	G	G	G	G	G	G	G	G	G	G	G	G	.	.	.	.	.	.	.	.	.
3324959	A	G	G	G	G	G	N	G	G	G	G	G	G	G	G	G	G	G	G	G	G	G	G
3341360	G	T	N	T	N	N	N	T	T	T	T	T	T	T	.	.	.	.	.	.	.	.	.
3362591	A	G	G	G	G	G	G	N	G	G	G	G	G	G	G	G	G	G	G	G	G	G	G
3369465	G	A	A	.	.	.	.	.	.	.	.	.	.	.	.	.	.	.	.	.	.	.	.
3371160	A	G	G	G	G	G	G	G	G	G	G	G	G	G	.	.	.	N	.	.	.	.	.
3392521	C	T	T	T	T	T	T	T	T	T	T	T	T	T	.	.	.	.	.	.	.	.	.
3393976	T	G	G	G	G	G	G	G	G	G	G	G	G	G	.	.	.	.	.	.	.	.	.
3397040	A	G	G	G	N	G	G	G	G	G	G	G	G	G	G	G	G	G	G	G	G	G	G
3407398	T	C	N	C	C	C	C	C	C	C	C	C	C	C	.	.	.	.	.	.	.	.	.
3421335	A	G	G	G	N	N	G	G	G	G	G	G	G	G	G	G	G	G	G	G	G	N	G
3421553	A	G	G	N	N	G	G	G	G	N	G	G	G	G	.	.	.	.	.	.	.	.	.
3426560	A	G	G	G	N	G	G	G	G	G	G	N	G	G	G	.	.	.	.	.	.	.	.
3442617	A	T	T	T	N	T	T	N	T	T	T	T	T	T	T	T	T	N	T	T	T	T	T
3478224	A	C	C	C	N	N	C	N	C	C	C	C	C	C	.	.	.	N	.	.	.	.	.
3558289	T	C	C	C	N	C	N	N	C	N	C	C	C	C	.	.	.	.	.	.	.	.	.
3558904	T	G	G	G	G	N	G	N	G	G	G	G	G	G	.	.	.	.	.	.	.	.	.
3564026	C	T	T	T	T	T	N	T	T	T	T	T	T	T	T	T	T	T	T	T	T	T	T
3571531	A	G	G	G	G	G	G	N	G	G	G	G	G	G	G	G	G	G	G	G	G	G	G
3616733	A	G	G	G	N	N	G	G	G	G	G	G	G	G	G	G	G	G	G	G	G	G	G
3620361	C	A	A	.	.	N	.	N	.	.	.	.	.	.	.	.	.	.	.	.	.	.	.
3631152	A	G	N	G	N	G	G	G	G	G	G	G	G	G	.	.	.	.	.	.	.	.	.
3639873	T	G	G	G	G	N	G	N	G	G	G	G	G	G	.	.	.	.	.	.	.	.	.
3645151	C	G	G	G	G	G	G	G	G	G	G	G	G	G	G	G	G	G	G	G	G	G	G
3658233	T	G	G	G	G	N	G	N	G	G	G	G	G	G	G	.	.	N	.	.	.	.	.
3659175	G	T	N	T	N	N	N	T	T	T	T	T	T	T	.	.	.	N	.	.	.	.	.
3667806	A	G	G	G	N	G	G	G	G	G	G	G	G	G	G	G	G	G	G	G	G	G	G
3712455	T	G	G	G	G	G	G	G	G	G	G	G	G	G	.	.	.	.	.	.	.	.	.
3726726	A	G	G	G	G	N	G	G	G	G	G	G	G	G	G	G	G	G	G	G	G	G	G
3767613	C	T	T	N	N	T	T	T	T	T	T	T	T	T	T	.	.	.	.	.	.	.	.
3796789	A	G	G	G	N	N	N	G	G	G	G	G	G	G	.	.	.	.	.	.	.	.	.
3806677	C	T	N	T	N	T	N	T	T	N	T	T	T	T	T	T	.	T	T	T	T	T	T
3824488	C	T	T	T	N	T	T	T	T	N	N	T	T	T	.	.	.	.	.	.	.	.	.
3973746	C	T	T	T	T	T	N	N	T	N	T	T	T	T	T	T	T	N	T	T	T	T	T
4080579	T	C	C	C	C	N	C	N	C	C	C	C	C	C	C	.	.	.	.	.	.	.	.
4081612	T	C	C	N	N	C	C	C	C	C	C	C	C	C	C	.	.	N	.	.	.	.	.
4082562	T	C	C	C	C	C	C	N	C	C	C	C	C	C	C	C	C	C	C	C	C	C	C
4083536	A	G	G	G	G	G	G	G	G	G	G	G	G	G	G	G	G	G	G	G	G	G	G
4087224	T	C	C	C	C	C	C	C	C	C	C	C	C	C	C	.	.	.	.	.	.	.	.
4139729	C	T	T	T	T	T	N	T	T	N	T	T	T	T	.	.	.	N	.	.	.	.	.
4182150	G	T	T	.	.	.	.	.	.	.	.	.	.	.	.	.	.	.	.	.	.	.	.
4185893	A	C	C	C	C	C	C	C	C	C	C	N	C	C	.	.	.	.	.	.	.	.	.
4194600	G	A	A	A	A	A	N	A	A	A	A	A	A	A	A	A	A	A	A	A	A	A	A
4243823	A	T	T	T	T	T	T	T	T	T	T	T	T	T	T	T	T	T	T	T	T	T	T
4339366	T	G	G	G	G	N	G	N	G	G	G	G	G	G	G	.	.	.	.	N	.	.	.
4357515	A	G	G	G	G	G	G	G	G	G	G	G	G	G	.	.	.	.	N	.	.	.	.
4371886	A	G	G	N	G	N	N	N	G	G	G	G	G	G	G	G	G	G	G	G	G	G	G
4399470	A	G	G	G	N	G	G	G	G	G	G	G	G	G	G	.	.	.	.	.	.	.	.
4421633	T	C	C	C	C	C	C	C	C	C	C	C	C	C	C	C	C	C	C	C	C	C	C
4421689	A	G	G	G	G	G	G	G	G	G	G	G	G	G	G	G	G	N	G	G	G	G	G
4491395	C	T	N	T	N	N	N	N	N	N	.	N	N	N	N	N	N	N	N	N	N	N	N
4518401	G	A	A	A	N	A	A	N	A	A	A	A	A	A	A	A	A	A	A	A	A	A	A
4527483	A	G	G	G	N	G	G	G	G	G	G	G	G	G	G	G	G	N	G	G	G	G	G
4548190	A	G	G	G	G	G	G	G	G	G	G	G	G	G	.	.	.	.	.	.	.	.	.
4579183	A	G	G	G	G	G	N	G	G	N	G	G	G	G	G	G	G	G	G	G	G	G	G
4585561	T	C	C	C	C	C	C	C	C	C	C	C	C	C	.	.	.	.	.	.	.	.	.
4589706	T	C	C	C	C	C	C	C	C	C	C	C	C	C	.	.	.	.	.	.	.	.	.
4634287	A	G	G	G	G	G	G	G	G	G	G	G	G	G	G	G	G	G	G	G	G	G	G
