# Supplementary material for: Analysis of 3800-year-old Yersinia pestis genomes suggests Bronze Age origin for bubonic plague
Source: Nat Commun. 2018 Jun 8;9:2234. doi: 10.1038/s41467-018-04550-9 (PMC5993720; doi:10.1038/s41467-018-04550-9)
Supplement: Supplementary file 5 — Supplementary Data 2 [file 41467_2018_4550_MOESM5_ESM.xlsx]

## Sheet: Supplementary Data 2
Supplementary Data 2: Table of genomes used in this study for phylogenetic analysis
Isolate	Lineage	Publication (or NCBI accession)
RT5 captured	RT5	this study
RT5 shotgun sequenced	RT5	this study
Gyvakarai1	LNBA	Andrades Valtueña et al., 2017
Kunila2	LNBA	Andrades Valtueña et al., 2017
6Postillionstrasse	LNBA	Andrades Valtueña et al., 2017
1343UnTal85	LNBA	Andrades Valtueña et al., 2017
GEN72	LNBA	Andrades Valtueña et al., 2017
RISE505	LNBA	Rasmussen et al., 2015
RISE509	LNBA	Rasmussen et al., 2015
RK1.001	LNBA	Andrades Valtueña et al., 2017
Bolgar 2370	Branch 1	Spyrou et al., 2016
London 8124/8291/11972 (pooled n=3)	Branch 1	Bos et al., 2011
OBS107	Branch 1	Bos et al., 2016
OBS110	Branch 1	Bos et al., 2016
OBS116	Branch 1	Bos et al., 2016
OBS124	Branch 1	Bos et al., 2016
OBS137	Branch 1	Bos et al., 2016
Justinian 2148 Altenerding	Banch 0	Feldman et al., 2016
4.ANT1a_MGJZ12	4.ANT	Cui et al., 2013
3.ANT1a_7b	3.ANT	Cui et al., 2013
3.ANT1b_CMCC71001	3.ANT	Cui et al., 2013
3.ANT1c_C1976001	3.ANT	Cui et al., 2013
3.ANT1d_71021	3.ANT	Cui et al., 2013
3.ANT2a_MGJZ6	3.ANT	Cui et al., 2013
3.ANT2b_MGJZ7	3.ANT	Cui et al., 2013
3.ANT2c_MGJZ9	3.ANT	Cui et al., 2013
3.ANT2d_MGJZ11	3.ANT	Cui et al., 2013
3.ANT2e_MGJZ3	3.ANT	Cui et al., 2013
2.MED1b_2506	2.MED	Cui et al., 2013
2.MED1c_2654	2.MED	Cui et al., 2013
2.MED1d_2504	2.MED	Cui et al., 2013
2.MED2_KIM10	2.MED	Deng et al., 2002 (NC_004088)
2.MED2b_91	2.MED	Cui et al., 2013
2.MED2c_K11973002	2.MED	Cui et al., 2013
2.MED2d_A1973001	2.MED	Cui et al., 2013
2.MED2e_7338	2.MED	Cui et al., 2013
2.MED3a_J1963002	2.MED	Cui et al., 2013
2.MED3b_CMCC125002b	2.MED	Cui et al., 2013
2.MED3c_I1969003	2.MED	Cui et al., 2013
2.MED3d_J1978002	2.MED	Cui et al., 2013
2.MED3f_I1970005	2.MED	Cui et al., 2013
2.MED3g_CMCC99103	2.MED	Cui et al., 2013
2.MED3h_CMCC90027	2.MED	Cui et al., 2013
2.MED3i_CMCC92004	2.MED	Cui et al., 2013
2.MED3j_I2001001	2.MED	Cui et al., 2013
2.MED3k_CMCC12003	2.MED	Cui et al., 2013
2.MED3l_I1994006	2.MED	Cui et al., 2013
2.MED3m_SHAN11	2.MED	Cui et al., 2013
2.MED3n_SHAN12	2.MED	Cui et al., 2013
2.MED3o_I1991001	2.MED	Cui et al., 2013
2.MED3p_CMCC107004	2.MED	Cui et al., 2013
Azerbaijan_1045	2.MED	Zhgenti et al., 2015
RussianFederation_2944	2.MED	Zhgenti et al., 2015
2.ANT1_Nepal516	2.ANT	N/A (NZ_ACNQ00000000)
2.ANT1a_34008	2.ANT	Cui et al., 2013
2.ANT1b_34202	2.ANT	Cui et al., 2013
2.ANT2a_2	2.ANT	Cui et al., 2013
2.ANT2b_351001	2.ANT	Cui et al., 2013
2.ANT2c_CMCC347001	2.ANT	Cui et al., 2013
2.ANT2d_G1996006	2.ANT	Cui et al., 2013
2.ANT2e_G1996010	2.ANT	Cui et al., 2013
2.ANT2f_CMCC348002	2.ANT	Cui et al., 2013
2.ANT3a_CMCC92010	2.ANT	Cui et al., 2013
2.ANT3b_CMCC95001	2.ANT	Cui et al., 2013
2.ANT3c_CMCC96001	2.ANT	Cui et al., 2013
2.ANT3d_CMCC96007	2.ANT	Cui et al., 2013
2.ANT3e_CMCC67001	2.ANT	Cui et al., 2013
2.ANT3f_CMCC104003	2.ANT	Cui et al., 2013
2.ANT3g_CMCC51020	2.ANT	Cui et al., 2013
2.ANT3h_CMCC106002	2.ANT	Cui et al., 2013
2.ANT3i_CMCC64001	2.ANT	Cui et al., 2013
2.ANT3j_H1959004	2.ANT	Cui et al., 2013
2.ANT3k_5761	2.ANT	Cui et al., 2013
2.ANT3l_735	2.ANT	Cui et al., 2013
1.ORI1_CA88	1.ORI	N/A (NZ_ABCD00000000)
1.ORI1_CO92	1.ORI	Parkhill et al., 2001
1.ORI1a_CMCC114001	1.ORI	Cui et al., 2013
1.ORI1b_India195	1.ORI	N/A (NZ_ACNR00000000)
1.ORI1c_F1946001	1.ORI	Cui et al., 2013
1.ORI2_F1991016	1.ORI	N/A (NZ_ABAT00000000)
1.ORI2a_YN2179	1.ORI	Cui et al., 2013
1.ORI2c_YN2551b	1.ORI	Cui et al., 2013
1.ORI2d_YN2588	1.ORI	Cui et al., 2013
1.ORI2f_CMCC87001	1.ORI	Cui et al., 2013
1.ORI2g_F1984001	1.ORI	Cui et al., 2013
1.ORI2h_YN663	1.ORI	Cui et al., 2013
1.ORI2i_CMCCK100001a	1.ORI	Cui et al., 2013
1.ORI2i_CMCCK110001b	1.ORI	Cui et al., 2013
1.ORI3_IP275	1.ORI	N/A (NZ_AAOS00000000)
1.ORI3_MG05-1020	1.ORI	N/A (NZ_AAYS00000000)
1.ORI3a_EV76	1.ORI	Cui et al., 2013
1.IN1a_CMCC11001	1.IN	Cui et al., 2013
1.IN1b_780441	1.IN	Cui et al., 2013
1.IN1c_K21985002	1.IN	Cui et al., 2013
1.IN2a_CMCC640047	1.IN	Cui et al., 2013
1.IN2b_30017	1.IN	Cui et al., 2013
1.IN2c_CMCC31004	1.IN	Cui et al., 2013
1.IN2d_C1975003	1.IN	Cui et al., 2013
1.IN2e_C1989001	1.IN	Cui et al., 2013
1.IN2f_710317	1.IN	Cui et al., 2013
1.IN2g_CMCC05013	1.IN	Cui et al., 2013
1.IN2h_5	1.IN	Cui et al., 2013
1.IN2i_CMCC10012	1.IN	Cui et al., 2013
1.IN2j_CMCC27002	1.IN	Cui et al., 2013
1.IN2k_970754	1.IN	Cui et al., 2013
1.IN2l_D1991004	1.IN	Cui et al., 2013
1.IN2m_D1964002b	1.IN	Cui et al., 2013
1.IN2n_CMCC02041	1.IN	Cui et al., 2013
1.IN2o_CMCC03001	1.IN	Cui et al., 2013
1.IN2p_D1982001	1.IN	Cui et al., 2013
1.IN2q_D1964001	1.IN	Cui et al., 2013
1.IN3a_F1954001	1.IN	Cui et al., 2013
1.IN3b_E1979001	1.IN	Cui et al., 2013
1.IN3c_CMCC84038b	1.IN	Cui et al., 2013
1.IN3d_YN1683	1.IN	Cui et al., 2013
1.IN3e_YN472	1.IN	Cui et al., 2013
1.IN3f_YN1065	1.IN	Cui et al., 2013
1.IN3g_E1977001	1.IN	Cui et al., 2013
1.IN3h_CMCC84033	1.IN	Cui et al., 2013
1.IN3i_CMCC84046	1.IN	Cui et al., 2013
1.ANT1_Antiqua	1.ANT	Chain et al., 2006
1.ANT1_UG05-0454	1.ANT	N/A (NZ_AAYR00000000)
0.PE7b_620024	0.PE7	Cui et al., 2013
0.PE4_Microtus91001	0.PE4	Zhou et al., 2004 (NC_005810)
0.PE4Aa_12	0.PE4	Cui et al., 2013
0.PE4Ab_9	0.PE4	Cui et al., 2013
0.PE4Ba_PestoidesA	0.PE4	N/A (NZ_ACNT00000000)
0.PE4Ca_CMCCN010025	0.PE4	Cui et al., 2013
0.PE4Cc_CMCC18019	0.PE4	Cui et al., 2013
0.PE4Cd_CMCC93014	0.PE4	Cui et al., 2013
0.PE4Ce_CMCC91090	0.PE4	Cui et al., 2013
Kislichkina2015_6213	0.PE4	Kislichkina et al., 2015
Kislichkina2015_6216	0.PE4	Kislichkina et al., 2015
Kislichkina2015_6304	0.PE4	Kislichkina et al., 2015
Kislichkina2015_6706	0.PE4	Kislichkina et al., 2015
Kislichkina2015_6906	0.PE4	Kislichkina et al., 2015
Kislichkina2015_7019	0.PE4	Kislichkina et al., 2015
Kislichkina2015_7074	0.PE4	Kislichkina et al., 2015
Kislichkina2015_7075	0.PE4	Kislichkina et al., 2015
Kislichkina2015_7812	0.PE4	Kislichkina et al., 2015
M0000002	0.PE4	Cui et al., 2013
0.PE2_PEST-F	0.PE2	Garcia et al., 2007 (NC_009381)
0.PE2b_G8786	0.PE2	Cui et al., 2013
Armenia_14735	0.PE2	Zhgenti et al., 2015
Armenia_1522	0.PE2	Zhgenti et al., 2015
Georgia_1412	0.PE2	Zhgenti et al., 2015
Georgia_1413	0.PE2	Zhgenti et al., 2015
Georgia_1670	0.PE2	Zhgenti et al., 2015
Georgia_3067	0.PE2	Zhgenti et al., 2015
Georgia_3770	0.PE2	Zhgenti et al., 2015
Georgia_8787	0.PE2	Zhgenti et al., 2015
Kislichkina2015_6300	0.PE2	Kislichkina et al., 2015
Kislichkina2015_6536	0.PE2	Kislichkina et al., 2015
Kislichkina2015_6540	0.PE2	Kislichkina et al., 2015
Kislichkina2015_6757	0.PE2	Kislichkina et al., 2015
Kislichkina2015_6904	0.PE2	Kislichkina et al., 2015
Kislichkina2015_6974	0.PE2	Kislichkina et al., 2015
Kislichkina2015_6984	0.PE2	Kislichkina et al., 2015
Kislichkina2015_6990	0.PE2	Kislichkina et al., 2015
Kislichkina2015_7761	0.PE2	Kislichkina et al., 2015
Kislichkina2015_7832	0.PE2	Kislichkina et al., 2015
0.ANT3a_CMCC38001	0.ANT3	Cui et al., 2013
0.ANT3b_A1956001	0.ANT3	Cui et al., 2013
0.ANT3c_42082	0.ANT3	Cui et al., 2013
0.ANT3d_CMCC21106	0.ANT3	Cui et al., 2013
0.ANT3e_42091b	0.ANT3	Cui et al., 2013
Kyrgyzstan_790	0.ANT3	Zhgenti et al., 2015
0.ANT2_B42003004	0.ANT2	Eppinger et al., 2009
0.ANT2a_2330	0.ANT2	Cui et al., 2013
0.ANT1a_42013	0.ANT1	Cui et al., 2013
0.ANT1b_CMCC49003	0.ANT1	Cui et al., 2013
0.ANT1c_945	0.ANT1	Cui et al., 2013
0.ANT1d_164	0.ANT1	Cui et al., 2013
0.ANT1e_CMCC8211	0.ANT1	Cui et al., 2013
0.ANT1f_42095	0.ANT1	Cui et al., 2013
0.ANT1g_CMCC42007	0.ANT1	Cui et al., 2013
0.ANT1h_CMCC43032	0.ANT1	Cui et al., 2013
Y. pseudotuberculosis IP32953	outgroup	Chain et al., 2004
