# Supplementary material for: Analysis of 3800-year-old Yersinia pestis genomes suggests Bronze Age origin for bubonic plague
Source: Nat Commun. 2018 Jun 8;9:2234. doi: 10.1038/s41467-018-04550-9 (PMC5993720; doi:10.1038/s41467-018-04550-9)
Supplement: Supplementary file 6 — Supplementary Data 3 [file 41467_2018_4550_MOESM6_ESM.xlsx]

## Sheet: Supplementary Data 3
Supplementary Data 3: SNP positions leading to RT5, and their respective alleles in RISE397.Coloured rows indicate positions covered in RISE397. Positions leading to 0.PE2 are coloured in green, whereas positions falling between 0.PE2 and RT5 are coloured in blue.
Position	CO92 Chr. (Ref)	RISE397	Coverage	C > T substitutions	G > A substitutions	RT5 capture	RT5 shotgun	GEN72	RK1.001	Kunila2	Gyvakarai1	6Post	1343UnTal85	RISE505	RISE509	0.PE4 Microtus91001	0.PE2 PEST-F	0.PE7b 620024
68330	T	N				.	.	C	C	C	C	C	C	C	C	.	.	C
143776	T	N				.	.	C	C	C	C	C	C	C	C	.	C	C
350726	A	.	2	1	2	.	.	C	C	C	C	C	C	C	C	.	.	C
356921	A	N				.	.	C	C	C	C	C	C	C	C	.	.	.
472352	A	N				.	.	G	G	G	G	G	G	G	G	.	.	G
998669	T	N				.	.	C	C	C	C	C	C	C	C	.	.	C
1050790	T	N				.	.	A	A	A	A	A	A	A	A	.	.	A
1204121	A	N				.	.	C	C	C	C	C	C	C	C	.	C	C
1345963	T	N				.	.	A	A	A	A	A	A	A	A	.	A	A
1573651	T	N				.	.	C	C	C	C	C	C	C	C	.	C	C
1748616	T	N				.	.	C	C	C	C	C	C	C	C	.	C	C
1779139	T	N				.	.	G	G	G	G	G	G	G	G	.	.	G
1828930	A	.	1	0	1	.	.	G	G	G	G	G	G	G	G	.	.	G
1946279	A	N				.	.	C	C	C	C	C	C	C	C	.	.	N
1991759	A	.	1	0	0	.	.	G	G	G	G	G	G	G	G	.	G	G
1992413	G	N				.	.	T	T	T	T	T	T	T	T	.	.	T
2040939	G	N				.	.	A	A	A	A	A	A	A	A	.	.	A
2084726	A	N				.	.	C	C	C	C	C	C	C	C	.	.	C
2355850	T	N				.	.	C	C	C	C	C	C	C	C	.	C	C
2491300	T	N				.	.	C	C	C	C	C	C	C	C	.	.	C
2498949	A	.	1	2	0	.	.	G	G	G	G	G	G	G	G	.	G	G
2502743	A	N				.	.	C	C	C	C	C	C	C	C	.	.	C
2686272	A	N				.	.	C	C	C	C	C	C	C	C	.	C	C
2713925	A	.	1	0	0	.	.	G	G	G	G	G	G	G	G	.	G	G
2722524	G	N				.	.	A	A	A	A	A	A	A	A	.	A	A
2758907	A	N				.	.	G	G	G	G	G	G	G	G	.	.	G
2946695	A	N				.	.	G	G	G	G	G	G	G	G	.	.	G
2966528	T	.	1	0	1	.	.	C	C	C	C	C	C	C	C	.	.	C
3004177	T	.	1	0	0	.	.	A	A	A	A	A	A	A	A	.	.	A
3216099	A	N				.	.	C	C	C	C	C	C	C	C	.	C	C
3236038	T	.				.	.	A	A	A	A	A	A	A	A	.	.	A
3371854	C	N				.	.	T	T	T	T	T	T	T	T	.	.	T
3481364	T	N				.	.	A	A	A	A	A	A	A	A	.	.	.
3539317	A	.	2	2	0	.	.	T	T	T	T	T	T	T	T	.	.	T
3539827	A	N				.	.	T	T	T	T	T	T	T	T	.	.	T
3558196	T	.	2	2	1	.	.	C	C	C	C	C	C	C	C	.	.	N
3607537	A	N				.	.	G	G	G	G	G	G	G	G	.	G	G
3929620	A	N				.	.	G	G	G	G	G	G	G	G	.	G	G
4210272	A	N				.	.	G	G	G	G	G	G	G	G	.	G	G
4239796	G	.	1	0	0	.	.	A	A	A	A	A	A	A	A	.	.	A
4255094	C	N				.	.	T	T	T	T	T	T	T	T	.	.	T
4260577	A	.	1	0	1	.	.	G	G	G	G	G	G	G	G	.	.	G
4330728	A	N				.	.	G	G	G	G	G	G	G	G	.	G	G
4363234	A	.	1	0	0	.	.	G	G	G	G	G	G	G	G	.	.	G
4590648	A	N				.	.	G	G	G	G	G	G	G	G	.	.	G
4630269	A	N				.	.	C	C	C	C	C	C	C	C	.	.	C
