# Supplementary material for: Analysis of 3800-year-old Yersinia pestis genomes suggests Bronze Age origin for bubonic plague
Source: Nat Commun. 2018 Jun 8;9:2234. doi: 10.1038/s41467-018-04550-9 (PMC5993720; doi:10.1038/s41467-018-04550-9)
Supplement: Supplementary file 7 — Supplementary Data 4 [file 41467_2018_4550_MOESM7_ESM.xlsx]

## Sheet: Supplementary Data 4
Supplementary Data 4: SNP positions between RT5 and Justinian2148, and their respective alleles in RISE397. Coloured rows indicate positions covered in RISE397. Positions leading from RT5 to 0.ANT1 are marked as orange, whereas positions falling between 0.ANT1 and Justinian 2148 are marked in purple
CO92 Chr. Position	CO92 Chr. (Ref)	RISE397	Coverage	C > T substitutions	G > A substitutions	RT5 capture	RT5 shotgun	GEN72	RK1.001	Kunila2	Gyvakarai1	RISE505	RISE509	6Post	1343UnTal85	Justinian 2148	0.ANT1c_945	0.ANT1f_42095	0.PE4 Microtus91001	0.PE2 PEST-F	0.PE7b 620024
22948	C	N				A	A	A	A	A	A	A	A	A	A	.	A	A	A	A	A
445431	T	N				C	C	C	C	C	C	C	C	C	C	.	.	.	C	C	C
445674	T	N				C	C	C	C	C	C	C	C	C	C	.	.	.	C	C	C
488947	T	C	2	3	0	C	C	C	C	C	C	C	C	C	C	.	C	C	C	C	C
870232	C	N				T	T	T	T	T	T	T	T	T	T	.	T	T	T	T	T
1332800	A	N				G	G	G	G	G	G	G	G	G	G	.	.	.	G	G	G
1388315	T	N				A	A	A	A	A	A	A	A	A	A	.	.	.	A	A	A
1446217	A	G	3	0	3	G	G	G	G	G	G	G	G	G	G	.	.	.	G	G	G
1487493	T	C	1	0	0	C	C	C	C	C	C	C	C	C	C	.	.	.	C	C	C
1546885	T	N				C	C	C	C	C	C	C	C	C	C	.	.	.	C	C	C
1599786	C	N				T	T	T	T	T	T	T	T	T	T	.	.	.	T	T	T
1861680	T	N				G	G	G	G	G	G	G	G	G	G	.	.	.	G	G	G
1875298	C	N				T	T	T	T	T	T	T	T	T	T	.	.	.	T	T	T
2732999	T	G	1	0	0	G	G	G	G	G	G	G	G	G	G	.	G	G	G	G	G
3323161	A	G	1	1	1	G	G	G	G	G	G	G	G	G	G	.	.	.	G	G	G
3371160	A	N				G	G	G	G	G	G	G	G	G	G	.	G	G	G	G	G
3392521	C	N				T	T	T	T	T	T	T	T	T	T	.	.	.	T	T	T
3393976	T	N				G	G	G	G	G	G	G	G	G	G	.	.	.	G	G	G
3712455	T	N				G	G	G	G	G	G	G	G	G	G	.	.	.	G	G	G
4357515	A	G	1	0	0	G	G	G	G	G	G	G	G	G	G	.	.	.	G	G	G
4548190	A	N				G	G	G	G	G	G	G	G	G	G	.	.	.	G	G	G
4585561	T	C	1	0	3	C	C	C	C	C	C	C	C	C	C	.	.	.	C	C	C
4589706	T	N				C	C	C	C	C	C	C	C	C	C	.	C	C	C	C	C
